# Supplementary material for: 12/15-lipoxygenase orchestrates murine wound healing via PPARγ-activating oxylipins acting holistically to dampen inflammation
Source: Proc Natl Acad Sci U S A. 2025 Sep 4;122(36):e2502640122. doi: 10.1073/pnas.2502640122 (PMC12435204; doi:10.1073/pnas.2502640122)
Supplement: Supplementary file 2 — Dataset S01 (XLSX) [file pnas.2502640122.sd01.xlsx]

## Sheet: Figure 1
Figure 1 B
12/15-LOX positive macrophages
Non wounded	Day 1 wounded
8	8
9	25
3	15
7	11
2	14
Figure 1 F		Collagen day 7			Collagen day 14
		Wildtype	12/15-LOX -/-		Wildtype	12/15-LOX -/-
		2.025	4.163		36.793	72.247
		1.825	8.838		47.434	76.658
		3.625	12.316		30.056	63.351
		3.209	9.1		48.318	22.661
		11.441	9.48		4.482	45.48
		4.222	14.107		22.203	87.885
		7.871	33.829		13.804	66.221
		6.356			34.628	94.262
		9.549			46.411	87.226
					60.547	61.115
					56.428
					62.49
					21.191
					37.726

## Sheet: Figure 2
Panel A
p-STAT 3 protein expression
WT	Alox15-/-
13.377	15.871
15.805	20.216
16.426	17.826
13.112	16.635
14.382	25.072
	16.001
Panel B
p-SMAD 3 protein expression
WT	Alox15-/-
2.975	9.224
2.348	5.621
7.826	8.258
3.48	6.375
3.777	3.995
4.34	24.824
3.685	8.767
1.57	7.701
1.418	16.976
2.477	3.31
Panel C
Interferon gamma expression
WT	Alox15-/-
39464.8	468950
172382	637634
18171.2	464769
26508.5	257202
160893	843504
15058.8	1.05196e+06
86800.7	109226
116240	154955
36318.7	487776
Panel D
Mannose receptor expression
WT	Alox15-/-
147360	51815
460086	155197
348688	74030.5
249683	11788
86037.2	144252
Panel E
MMP9
	Wildtype	12/15-LOX -/-
	1394.01	0
	174.435	0
	2672.38	117.728
	1688.31	228.678
	1916.79	1137.65
	944.719	411.749
p-MMP2
	Wildtype	12/15-LOX -/-
	2574.54	145.849
	525.113	306.627
	4275.98	709.577
	3427.22	0
	2730.81	386.941
	823.305	386.698
a-MMP2
	Wildtype	12/15-LOX -/-
	833.799	50.899
	197.435	67.485
	724.506	186.849
	770.87	138.435
	649.163	247.799
	527.971	233.263

## Sheet: Figure 3
Panels A, B													Panel C
pg/mg tissue														pg/mg wound	5-HETE-PE	11-HETE-PE	12-HETE-PE	15-HETE-PE					Panel D
Day 0
Lipid	15-HEPE	14-HDOHE	17-HDOHE	13-HOTrE	12-HETE	12-HEPE	15-HETE	15-HETrE	10-HDOHE				Day 0	WT	5.50655	3.26228	2.06228	4.43508												MMP9						aMMP2
WT 1 Day 0	0.308816	3.64051	2.43683	3.63243	30.3483	0.642056	3.5588	0.506255	0.301533					WT	5.87381	3.26468	1.28585	4.99875					MMP9							treatments	Tukey HSD	Tukey HSD	Tukey HSD			treatments	Tukey HSD	Tukey HSD	Tukey HSD
WT 2	0.387369	6.33766	7.31921	4.49565	61.3972	1.39686	7.75995	1.35133	0.504702					WT	1.59334	1.10737	0.912006	1.12596												pair	Q statistic	p-value	inferfence			pair	Q statistic	p-value	inferfence
WT 3	1.1123	16.9979	14.8951	14.6135	33.7293	0.880728	5.07416	1.40319	0.457074					WT	0.998326	1.61013	1.98808	1.89899					KO	vehicle	eoxPL	high oxylipins				A vs B	0.5473	0.899995	insignificant			A vs B	0.0099	0.899995	insignificant
WT 4	1.93456	29.0559	16.0675	33.1939	53.5812	1.19463	8.88072	1.87314	0.488893					WT	1.3971	1.53745	3.90751	1.64569					0.830331	2.43409	1.23046	5.28367				A vs C	0.2092	0.899995	insignificant			A vs C	0.9313	0.899995	insignificant
WT 5	0.355687	4.86423	3.1592	1.90817	24.0202	0.547113	4.18611	0.699782	0.192937					mean	3.07382	2.15638	2.03114	2.82089					2.16394	0.105994	0.502296	5.39894				A vs D	6.0528	0.0050935	** p<0.01			A vs D	11.1125	0.0010053	** p<0.01
Mean	0.819746	12.1792	8.77558	11.5687	40.6152	0.932277	5.89195	1.16674	0.389028					SD	2.40151	1.02874	1.1545	1.7644					0.124562	0.835221	0.968385	3.1024				B vs C	0.7565	0.899995	insignificant			B vs C	0.9214	0.899995	insignificant
														SEM	1.03069	0.44152	0.495495	0.757255					0.88117	1.73266	0.875462	2.46744				B vs D	5.5055	0.0099588	** p<0.01			B vs D	11.1026	0.0010053	** p<0.01
																														C vs D	6.262	0.0039587	** p<0.01			C vs D	10.1812	0.0010053	** p<0.01
Lipid	15-HEPE	14-HDOHE	17-HDOHE	13-HOTrE	12-HETE	12-HEPE	15-HETE	15-HETrE	10-HDOHE				Day 0	KO	6.3138	4.71254	2.78289	5.50814					pMMP2
KO 1 Day 0	0	1.50302	0	1.22445	29.0071	0.939283	4.36169	0.532303	0.985646					KO	2.58671	2.54008	2.78448	2.87314												pMMP2
KO 2	0.359705	4.7922	4.07693	1.61892	32.0698	0.825831	5.18405	0.869028	0.659262					KO	0.873475	0.680839	0.760267	0.785271					KO	vehicle	eoxPL	high oxylipins				treatments	Tukey HSD	Tukey HSD	Tukey HSD
KO 3	0	1.10667	0	0.917325	15.3004	0.583217	2.81711	0.49096	0.594777					KO	4.32364	3.12315	3.86403	3.65435					0.798276	0.461882	1.68592	7.33746				pair	Q statistic	p-value	inferfence
KO 4	0	0.821228	0	0.575832	26.0025	0.668961	3.65885	0.512863	0.325335					KO	2.654	1.99899	2.53455	1.92172					1.49646	0.126625	0.382676	9.89049				A vs B	0.4315	0.899995	insignificant
KO 5	0	2.24904	2.60212	1.54145	32.0814	1.09873	4.51547	0.818982	1.36105					mean	3.35033	2.61112	2.54524	2.94852					0.83928	0.207387	0.846211	7.05422				A vs C	0.0429	0.899995	insignificant
Mean	0.0719409	2.09443	1.33581	1.1756	26.8922	0.823205	4.10744	0.644827	0.785213					SD	2.05744	1.48188	1.1224	1.78812					0.865987	1.50143	0.915742	0.844657				A vs D	5.3542	0.0120001	* p<0.05
														SEM	0.883023	0.635999	0.481719	0.767434												B vs C	0.3886	0.899995	insignificant
																							aMMP2							B vs D	5.7857	0.007057	** p<0.01
													Day 1	WT	3.28017	1.0133	2.64207	1.34844												C vs D	5.3971	0.0113796	* p<0.05
														WT	5.61073	3.76486	3.19239	4.23855					KO	vehicle	eoxPL	high oxylipins
pg/mg tissue														WT	3.4213	1.1131	1.36852	1.4746					0.476909	1.59467	4.13941	8.60677
Day 1														WT	2.37015	1.0785	2.08773	1.30168					2.48211	0.202311	0.179564	6.56339
Lipid	15-HEPE	14-HDOHE	17-HDOHE	13-HOTrE	12-HETE	12-HEPE	15-HETE	15-HETrE	10-HDOHE					WT	3.78909	2.32029	5.44475	2.46074					0.429617	0.292816	1.37913	10.9438
WT 1 Day 1	16.9618	272.389	232.29	166.757	430.179	9.30515	85.152	17.0554	5.24105					mean	3.69429	1.85801	2.94709	2.1648					0.611367	1.93854	0.959983	9.60339
WT 2	8.59559	149.293	109.609	80.2734	311.472	6.70501	67.2539	11.3309	3.90942					SD	1.19175	1.19643	1.55096	1.25258
WT 3	5.22222	96.7351	64.6909	50.3473	283.794	5.92432	42.7386	8.47535	3.49696					SEM	0.511482	0.513491	0.665649	0.537586
WT 4	15.4014	213.535	137.846	229.758	335.58	9.77593	57.5178	9.97813	4.99964
WT 5	23.5218	407.921	385.539	314.374	544.314	9.53569	116.71	27.0303	6.69323														Panel F
Mean	13.9406	227.975	185.995	168.302	381.068	8.24922	73.8744	14.774	4.86806				Day 1	KO	3.25786	2.17865	0	2.3834
														KO	4.49314	2.3176	0.789255	1.81792					MMP9				pMMP2				aMMP2
														KO	2.61232	1.20992	0.343684	1.10933					WT 1	5364.73			WT 1	5651.98			WT 1	6306.81
Lipid	15-HEPE	14-HDOHE	17-HDOHE	13-HOTrE	12-HETE	12-HEPE	15-HETE	15-HETrE	10-HDOHE					KO	4.66527	1.61307	0.496145	1.43515					WT 2	4699.05			WT 2	5175.79			WT 2	6292.81
KO 1 Day 1	0.34483	10.6272	4.23823	4.16102	254.725	4.70047	53.8593	8.41968	1.35848					KO	3.6745	1.46566	0.464404	1.51578					WT 3	3980.66			WT 3	3960.05			WT 3	5154.23
KO 2	0	5.56645	3.77976	4.55266	138.823	2.60326	29.8246	4.79905	1.16135					mean	3.74062	1.75698	0.418698	1.65232					WT 4	10527.5			WT 4	7446.52			WT 4	8549.18
KO 3	0.155987	6.91968	5.72961	2.39755	106.724	1.9997	17.4062	2.55125	2.57591					SD	0.856118	0.473538	0.285629	0.480244
KO 4	0.240346	10.1506	5.52885	4.37076	299.749	6.29074	38.1749	7.95993	3.31581					SEM	0.367433	0.203235	0.122587	0.206113					KO 1	4700.49			KO 1	170.263			KO 1	704.698
KO 5	0.204538	5.81141	4.28723	6.60839	176.479	3.77645	33.7984	6.58791	1.42156														KO 2	6471.92			KO 2	1116.36			KO 2	2164.3
Mean	0.18914	7.81505	4.71274	4.41808	195.3	3.87412	34.6127	6.06356	1.96662				Day 4	WT	5.83114	2.96407	4.69126	4.67452					KO 3	3119.76			KO 3	2044.89			KO 3	1587.18
														WT	15.2842	7.71322	8.1721	14.1272					KO 4	7088.46			KO 4	1076.36			KO 4	995.648
														WT	11.7116	6.21186	5.96278	9.45882
														WT	8.79097	4.26804	10.7518	7.97566					KO + high oxy 1	7040.34			KO + high oxy 1	3067.62			KO + high oxy 1	5173.18
														WT	7.4642	3.50844	7.51994	5.64301					KO + high oxy 2	3520.66			KO + high oxy 2	2978.48			KO + high oxy 2	3468.13
pg/mg tissue														mean	9.81642	4.93313	7.41957	8.37585					KO + high oxy 3	8202.46			KO + high oxy 3	2966.28			KO + high oxy 3	3228.55
Day 4														SD	3.74016	1.982	2.30466	3.72759					KO + high oxy 4	6537.51			KO + high oxy 4	4457.74			KO + high oxy 4	2624.89
Lipid	15-HEPE	14-HDOHE	17-HDOHE	13-HOTrE	12-HETE	12-HEPE	15-HETE	15-HETrE	10-HDOHE					SEM	1.60522	0.850644	0.989123	1.59982
WT 1 Day 4	4.99406	71.2668	48.1267	16.2543	103.974	1.90995	39.1064	6.41542	1.97453
WT 2	10.2469	120.343	100.954	58.461	233.793	5.95829	104.355	16.4674	5.5523				Day 4	KO	7.85413	2.68779	2.23841	3.49651					Tukey HSD	Tukey HSD	Tukey HSD		treatments	Tukey HSD	Tukey HSD	Tukey HSD		treatments	Tukey HSD	Tukey HSD	Tukey HSD
WT 3	2.28661	26.8261	26.9481	13.1294	69.7761	1.76747	31.3399	4.60387	1.82415					KO	5.60891	1.98658	1.98177	3.1815					Q statistic	p-value	inferfence		pair	Q statistic	p-value	inferfence		pair	Q statistic	p-value	inferfence
WT 4	13.9882	198.374	164.42	67.0738	241.33	3.94741	81.4859	11.8136	3.63399					KO	3.69737	5.45748	2.88005	9.24081					0.6894	0.874108	insignificant		A vs B	8.6195	0.0010053	** p<0.01		A vs B	9.4704	0.0010053	** p<0.01
WT 5	15.2485	206.981	170.645	69.8227	317.993	5.74372	102.572	16.2634	5.08795					KO	10.7019	2.22441	1.06607	3.81939					0.1575	0.899995	insignificant		A vs C	4.2377	0.0362025	* p<0.05		A vs C	5.3632	0.0106708	* p<0.05
Mean	9.35287	124.758	102.219	44.9482	193.373	3.86537	71.772	11.1127	3.61459					KO	5.38491	11.1301	5.08234	15.0959					0.8469	0.812989	insignificant		B vs C	4.3818	0.03089	* p<0.05		B vs C	4.1072	0.0418096	* p<0.05
														mean	6.64945	4.69727	2.64973	6.96683
														SD	2.70511	3.85552	1.50781	5.18488
Lipid	15-HEPE	14-HDOHE	17-HDOHE	13-HOTrE	12-HETE	12-HEPE	15-HETE	15-HETrE	10-HDOHE					SEM	1.16099	1.65473	0.647128	2.22527
KO 1 Day 4	0.577584	9.16422	15.557	13.8068	113.512	3.31936	55.4059	11.4539	3.87683
KO 2	0	7.64838	8.57254	6.52079	93.243	2.22247	43.5327	7.39817	2.14858				Day 7	WT	6.45161	3.99251	4.23114	6.71386
KO 3	0	2.33131	3.15904	3.28363	35.7335	1.23151	14.4259	2.56734	0.868095					WT	13.0258	4.28318	17.5947	14.518
KO 4	0.563504	11.9491	12.9544	16.0025	166.727	5.05437	58.4205	9.17477	4.06136					WT	4.6087	2.72673	7.64242	4.87853
KO 5	0.284882	6.68266	8.25533	8.01912	84.0231	1.99443	46.2132	6.65105	2.15458					WT	5.65034	2.33617	5.05726	6.27511
Mean	0.285194	7.55514	9.69967	9.52657	98.6477	2.76443	43.5996	7.44906	2.62189					WT	10.8626	5.62167	9.26297	12.0957
														mean	8.1198	3.79205	8.7577	8.89625
														SD	3.6332	1.31181	5.33327	4.17182
														SEM	1.55931	0.563009	2.28896	1.79048
													Day 7	KO	14.5908	6.77054	2.92984	14.563
														KO	5.93085	2.60287	2.58734	5.85872
pg/mg tissue														KO	12.0859	5.36309	4.1369	11.0389
Day 7														KO	9.40481	4.37344	3.63622	7.81441
Lipid	15-HEPE	14-HDOHE	17-HDOHE	13-HOTrE	12-HETE	12-HEPE	15-HETE	15-HETrE	10-HDOHE					KO	8.61377	5.16596	1.16135	9.66579
WT 1 Day 7	2.89156	33.1169	33.6268	19.052	83.4735	1.93069	17.6069	2.19254	0.82762					mean	10.1252	4.85518	2.89033	9.78816
WT 2	12.0342	157.724	107.931	137.988	391.303	6.36013	71.9541	7.68565	3.20443					SD	3.32347	1.5271	1.13941	3.30585
WT 3	4.26743	60.5098	42.7809	24.9296	133.125	2.96099	28.192	3.6825	2.13856					SEM	1.42638	0.655407	0.489018	1.41882
WT 4	2.14237	22.0359	18.0419	12.0998	60.5366	1.64885	13.2918	1.596	0.610457
WT 5	4.57086	54.8352	45.4123	24.1581	130.365	3.65447	26.4617	4.33518	1.44203				Day 14	WT	4.94713	3.64454	9.81244	6.13716
Mean	5.18129	65.6444	49.5585	43.6455	159.761	3.31103	31.5013	3.89837	1.64462					WT	0.399543	0.483664	1.54278	0.71467
														WT	4.13762	5.58799	1.1907	4.47321
														WT	5.35613	5.23109	10.1121	7.36163
Lipid	15-HEPE	14-HDOHE	17-HDOHE	13-HOTrE	12-HETE	12-HEPE	15-HETE	15-HETrE	10-HDOHE					WT	2.95868	1.16864	7.5023	4.54299
KO 1 Day 7	0.461794	11.4327	6.49479	7.57618	152.366	6.92215	36.7784	3.74972	2.43056					mean	3.55982	3.22318	6.03207	4.64593
KO 2	0	7.00776	4.616	3.80632	78.4846	2.83631	25.646	2.85103	1.70359					SD	1.98959	2.3199	4.37871	2.5047
KO 3	0.290937	8.25372	4.66581	3.76689	77.3737	3.40855	23.1469	2.60685	1.6598					SEM	0.853903	0.995663	1.87927	1.07498
KO 4	0.28035	6.65335	7.38851	5.55395	75.3787	3.23699	22.2279	3.41958	1.50651
KO 5	0.710341	10.7703	8.56322	4.42368	106.631	3.5006	39.7234	4.54771	3.19923				Day 14	KO	3.19585	1.10266	0.965525	3.60739
Mean	0.348685	8.82357	6.34567	5.0254	98.0468	3.98092	29.5045	3.43498	2.09994					KO	3.7796	2.49741	0.6405	4.13277
														KO	1.09087	0.249175	0.335188	1.22785
														KO	3.37277	1.63091	1.74537	4.73905
														KO	5.82651	3.3504	1.26261	6.7504
														mean	3.45312	1.76611	0.989838	4.09149
														SD	1.68764	1.20461	0.546907	1.99535
														SEM	0.724307	0.516999	0.234724	0.856372
pg/mg tissue
Day 14
Lipid	15-HEPE	14-HDOHE	17-HDOHE	13-HOTrE	12-HETE	12-HEPE	15-HETE	15-HETrE	10-HDOHE
WT 1 Day 14	4.0699	54.7438	38.7522	57.42	161.927	5.80755	18.0429	2.47804	2.62829
WT 2	0.277611	4.97861	3.81341	4.94389	19.356	0.758123	2.99249	0.480128	1.70573
WT 3	1.50152	16.4864	13.369	19.0253	95.5076	4.96348	8.66627	1.64134	1.44188
WT 4	3.15577	46.0092	31.6233	47.9442	157.253	6.52724	15.2922	2.58556	2.66929
WT 5	3.7364	51.4769	28.1636	55.8685	160.39	6.4296	16.6652	2.5053	2.39547
Mean	2.54824	34.739	23.1443	37.0404	118.887	4.8972	12.3318	1.93807	2.16813
Lipid	15-HEPE	14-HDOHE	17-HDOHE	13-HOTrE	12-HETE	12-HEPE	15-HETE	15-HETrE	10-HDOHE
KO 1 Day 14	0	6.0237	4.66679	2.37156	59.6954	3.10281	7.10382	1.32483	2.53432
KO 2	0	5.15062	0	5.44929	146.824	7.13079	15.2982	1.97918	2.07134
KO 3	0	9.17155	4.41473	2.39914	62.7512	3.8742	5.88204	0.947048	1.58266
KO 4	0	6.17373	0	2.20026	56.1394	2.52288	6.81331	0.897363	1.27741
KO 5	0	2.97784	0	2.50466	72.4113	3.49777	7.1081	0.97649	1.33203
Mean	0	5.89949	1.8163	2.98498	79.5642	4.02569	8.4411	1.22498	1.75955

## Sheet: Figure 4
		Panel A
		Alox15-/-
		control	vehicle	high oxylipins	eoxPL
		96.7	210	90.5	186
		128	217	85.4	184
		132.6	88.2	78.7	217.2
		105.9	85	80.3	111
		111	223	78.1	130
			186	68.1
		Panel D
			IL6		IL1b		Ccl4		Cxcl2		Cxcl3		Nlrp3		Ptgs2		Tnf
			Day 0	Day 4	Day 0	Day 4	Day 0	Day 4	Day 0	Day 4	Day 0	Day 4	Day 0	Day 4	Day 0	Day 4	Day 0	Day 4
		WT	1	21.4544	1	21.2347	1	19.4439	1	25.6829	1	73.8779	1	18.8394	1	15.7659	1	10.2631
		KO	1.41205	26.9266	0.524268	25.7372	0.426644	18.8302	0.342579	24.4327	0.930002	81.8259	0.687846	19.8242	0.503341	15.6613	0.656409	8.99876

## Sheet: Figure 5
	Panel A
	Normalised to Day 4 WT
				Day 0	Day 0	Day 0	Day 0	Day 0	Day 0	Day 0	Day 4	Day 4	Day 4	Day 4	Day 4	Day 4	Day 4	Day 4	Day 7	Day 7	Day 7	Day 7	Day 7	Day 7	Day 7	Day 7
	ensemblGeneID	geneName	geneBiotype	WT 0-1	WT 0-2	WT 0-4	KO 0-1	KO 0-2	KO 0-3	KO 0-4	WT 4-1	WT 4-2	WT 4-3	WT 4-4	KO 4-1	KO 4-2	KO 4-3	KO 4-4	WT 7-1	WT 7-2	WT 7-3	WT 7-4	KO 7-1	KO 7-2	KO 7-3	KO 7-4
	ensemblGeneID	geneName	geneBiotype																											WT Day 0	KO Day 0	WTDay 4	KO Day 4	WT Day 7	KO Day 7
	ENSMUSG00000097779	4833407H14Rik	lincRNA	0.0260661	0.0626241	0.17891	0.0489525	0.105128	0.037378	0.0899516	0.620612	1.022	1.14027	1.21712	1.51303	0.578889	1.17398	0.84136	0.17308	0.298417	0.13502	0.302378	0.544055	0.641414	0.484984	0.49152			4833407H14Rik	0.0891932	0.0705963	1	1.02633	0.227297	0.541052
	ENSMUSG00000087528	9830144P21Rik	processed_transcript	0.282786	0.225756	0.350803	0.251149	0.283163	0.293642	0.304626	0.785557	0.966318	1.20862	1.0395	1.15381	0.767805	1.14442	0.847973	0.469891	0.524009	0.484899	0.496618	0.753607	0.679106	0.769266	0.900617			9830144P21Rik	0.286596	0.284057	1	0.978042	0.494117	0.776362
	ENSMUSG00000022237	Ankrd33b	protein_coding	0.253783	0.203708	0.168305	0.237786	0.156285	0.0960593	0.175016	0.484028	1.20001	1.22187	1.09409	1.35845	0.578439	1.05929	0.675091	0.182811	0.210691	0.186842	0.253686	0.396784	0.459351	0.359213	0.582015			Ankrd33b	0.208764	0.166841	1	0.917382	0.208614	0.449835
	ENSMUSG00000018930	Ccl4	protein_coding	0.027873	0.00292212	0.123495	0.0155542	0.0352536	0.00213168	0.0348298	0.478543	1.2701	1.11882	1.13254	1.19974	0.524026	1.53185	0.618136	0.058379	0.128162	0.108573	0.190533	0.24906	0.465879	0.380585	0.557772			Ccl4	0.0514233	0.0220224	1	0.967873	0.121431	0.413839
	ENSMUSG00000051439	Cd14	protein_coding	0.0538688	0.0444864	0.146906	0.0425661	0.0579361	0.0202403	0.0784666	0.486001	1.22191	1.24185	1.05023	1.46829	0.58156	1.57367	0.713014	0.0776904	0.198871	0.100508	0.209893	0.374634	0.316054	0.384023	0.640474			Cd14	0.081768	0.0499789	1	1.08355	0.14676	0.429218
	ENSMUSG00000016496	Cd274	protein_coding	0.281315	0.251483	0.209034	0.231685	0.0970991	0.0797411	0.135459	0.612388	1.29662	1.22499	0.866001	1.37658	0.616832	1.02944	0.660834	0.215961	0.307235	0.337184	0.373909	0.431792	0.589267	0.499878	0.631927			Cd274	0.247454	0.136439	1	0.920459	0.308676	0.538809
	ENSMUSG00000030144	Clec4d	protein_coding	0.023359	0.00573957	0.10297	0.0109671	0.0405104	0.00139567	0.0882993	0.456878	1.15048	1.25627	1.13637	1.28201	0.56357	1.3036	0.628409	0.149565	0.288914	0.137256	0.334174	0.454197	0.418899	0.484234	0.6638			Clec4d	0.0440197	0.0354307	1	0.943923	0.227542	0.505785
	ENSMUSG00000030142	Clec4e	protein_coding	0.0167356	0.00543062	0.0887257	0.00667079	0.0305472	0.000914221	0.0611399	0.367114	1.24311	1.27469	1.11508	1.33332	0.52401	1.09268	0.532383	0.0947059	0.170259	0.109475	0.240815	0.302643	0.405822	0.399517	0.612755			Clec4e	0.0369594	0.024915	1	0.870171	0.15386	0.430687
	ENSMUSG00000038067	Csf3	protein_coding	0.00873002	0.0152538	0.0413243	0	0.0507016	0	0.0761089	0.3189	1.36914	1.48131	0.830652	1.39029	0.437112	0.802687	0.629877	0.0529991	0.0571116	0.0542646	0.167963	0.265934	0.226981	0.415821	0.443464			Csf3	0.021771	0.0318285	1	0.81467	0.0831247	0.338376
	ENSMUSG00000032515	Csrnp1	protein_coding	0.181081	0.168925	0.257633	0.237145	0.2172	0.290472	0.232639	0.627972	1.14694	1.14801	1.07708	1.26077	0.668397	1.27868	0.930837	0.269397	0.296396	0.280864	0.230411	0.52056	0.402793	0.532977	0.559846			Csrnp1	0.202637	0.245129	1	1.03417	0.269415	0.504461
	ENSMUSG00000058427	Cxcl2	protein_coding	0.00643117	0.00235616	0.108022	0.00734688	0.0163325	0.00118995	0.0284858	0.364566	1.24584	1.28237	1.10723	1.38962	0.540814	1.27816	0.596678	0.03432	0.101595	0.0704941	0.172805	0.267294	0.396451	0.352231	0.492107			Cxcl2	0.0389212	0.0133895	1	0.950843	0.0948138	0.377473
	ENSMUSG00000029379	Cxcl3	protein_coding	0.00489217	0.002137	0.0335784	0.00393753	0.0094708	0.00584601	0.0310992	0.291196	1.38589	1.06438	1.25853	1.78938	0.550152	1.57435	0.516456	0.0519748	0.120017	0.0734886	0.186864	0.264934	0.372505	0.501235	0.458427			Cxcl3	0.0135327	0.012635	1	1.10693	0.108102	0.399694
	ENSMUSG00000087060	Eldr	processed_transcript	0.114217	0.0939151	0.197181	0.0865217	0.104054	0.0899205	0.0878606	0.512766	1.07686	1.36268	1.0477	1.04997	0.862712	1.44644	0.816431	0.147858	0.0941857	0.167049	0.250927	0.303206	0.648832	0.373354	0.4292			Eldr	0.135161	0.0923906	1	1.04341	0.16512	0.439257
	ENSMUSG00000052270	Fpr2	protein_coding	0.0504537	0.0157423	0.0989426	0.0348072	0.0837204	0.00344519	0.109965	0.479564	1.27635	1.07251	1.17158	1.53673	0.561705	1.50053	0.634995	0.175028	0.23913	0.100804	0.244718	0.357802	0.4685	0.354038	0.718396			Fpr2	0.05506	0.0581998	1	1.05788	0.190006	0.47523
	ENSMUSG00000104348	Gm37691	TEC	0.0728859	0.0636761	0.0985747	0.156435	0.0739097	0.00995391	0.0302583	0.305639	1.301	1.20084	1.19253	1.60395	0.521343	1.26092	0.624726	0.0948178	0.136234	0.0647213	0.176761	0.234947	0.40608	0.340964	0.577002			Gm37691	0.0784189	0.0678626	1	1.00223	0.118185	0.390243
	ENSMUSG00000079597	Gm5483	protein_coding	0.00937292	0.011464	0.0816362	0.00201171	0.0229838	0.00358412	0.0354093	0.289804	1.33267	1.25119	1.12634	1.18298	0.41783	1.3004	0.539586	0.0384089	0.0981079	0.0563188	0.133658	0.372231	0.459542	0.396218	0.621844			Gm5483	0.0341509	0.0160583	1	0.859743	0.0816359	0.462986
	ENSMUSG00000045502	Hcar2	protein_coding	0.105654	0.104025	0.127333	0.13642	0.087226	0.0641291	0.0684735	0.508907	1.30409	1.16959	1.01741	1.15018	0.562059	1.08089	0.69136	0.0883222	0.110026	0.12405	0.189041	0.222131	0.438527	0.309868	0.512949			Hcar2	0.112396	0.0893474	1	0.870685	0.127909	0.371348
	ENSMUSG00000027360	Hdc	protein_coding	0.028777	0.0224147	0.128013	0.0256731	0.0474315	0.0122636	0.0539039	0.493937	1.17504	1.13822	1.1928	1.80223	0.520235	1.72144	0.755729	0.0660396	0.152616	0.099135	0.182854	0.33523	0.386336	0.280742	0.525427			Hdc	0.0597319	0.0349421	1	1.19925	0.125181	0.382356
	ENSMUSG00000003541	Ier3	protein_coding	0.188915	0.16421	0.195108	0.140787	0.166545	0.173758	0.204832	0.482651	1.21846	1.28851	1.01038	1.34302	0.578664	1.17611	0.704704	0.177028	0.239863	0.158151	0.220283	0.338006	0.295913	0.490433	0.516611			Ier3	0.182858	0.172044	1	0.950171	0.198926	0.410621
	ENSMUSG00000027398	Il1b	protein_coding	0.0159763	0.00703123	0.118271	0.0140511	0.030231	0.00298569	0.051489	0.523969	1.09287	1.18814	1.19502	1.62167	0.666643	1.80307	0.756758	0.0630802	0.150768	0.0903464	0.175917	0.384348	0.392183	0.369875	0.573119			Il1b	0.0470817	0.0247821	1	1.21137	0.120047	0.430328
	ENSMUSG00000074805	Il1bos	antisense	0.109208	0.113297	0.148621	0.0732477	0.096899	0.0652501	0.114051	0.556537	0.946938	1.29386	1.20266	1.39683	0.617358	1.67353	0.74647	0.145029	0.216882	0.20506	0.262641	0.46974	0.62112	0.419928	0.772235			Il1bos	0.123775	0.0876607	1	1.10798	0.207484	0.571447
	ENSMUSG00000026981	Il1rn	protein_coding	0.221007	0.189417	0.257271	0.307381	0.254112	0.254977	0.231247	0.651611	1.13363	1.18801	1.02675	1.41998	0.684121	1.27558	0.771731	0.252685	0.273566	0.254591	0.325114	0.404062	0.522594	0.501871	0.628758			Il1rn	0.222685	0.262761	1	1.03733	0.276634	0.514877
	ENSMUSG00000025746	Il6	protein_coding	0.0460133	0.0241194	0.0696985	0.0592551	0.059385	0.0175951	0.12703	0.87643	0.800934	1.24432	1.07831	1.0752	1.09992	1.27953	1.56559	0.104753	0.206412	0.104871	0.187472	0.529515	0.341814	0.84927	0.361229			Il6	0.0466302	0.0660555	1	1.25461	0.150915	0.52079
	ENSMUSG00000022126	Irg1	protein_coding	0.0105298	0.00412382	0.11275	0.00779319	0.0309287	0.000694228	0.0517034	0.399804	1.23934	1.20188	1.15897	1.64774	0.470929	1.39458	0.54188	0.0851424	0.131664	0.090655	0.178346	0.271192	0.290635	0.30446	0.498561			Irg1	0.0424542	0.0228676	1	1.01323	0.121496	0.341579
	ENSMUSG00000013974	Mcemp1	protein_coding	0.0293235	0.0384273	0.0832833	0.0314686	0.0586599	0.0112131	0.129953	0.487761	1.21289	1.07481	1.22454	1.94215	0.516249	1.47961	0.641395	0.122389	0.232941	0.173158	0.242264	0.413543	0.343086	0.369547	0.577771			Mcemp1	0.0503532	0.0580394	1	1.14421	0.192732	0.426381
	ENSMUSG00000026107	Nabp1	protein_coding	0.476384	0.472109	0.875726	0.520351	0.519055	0.501984	0.548568	0.705003	1.07825	1.12034	1.09641	0.882282	0.837599	1.07426	0.861707	0.456939	0.429332	0.495871	0.483374	0.57773	0.662748	0.622241	0.666169			Nabp1	0.608273	0.524169	1	0.913531	0.46665	0.632852
	ENSMUSG00000035356	Nfkbiz	protein_coding	0.385782	0.308707	0.404583	0.562116	0.28543	0.263883	0.302622	0.771214	0.966493	1.176	1.08629	1.31913	0.743961	1.15788	0.89919	0.390552	0.400945	0.435838	0.396147	0.531866	0.558958	0.607228	0.660394			Nfkbiz	0.366572	0.354645	1	1.02956	0.406097	0.590184
	ENSMUSG00000032691	Nlrp3	protein_coding	0.0276348	0.00505316	0.126553	0.0186214	0.0493512	0.00430065	0.0737706	0.420055	1.09929	1.32732	1.15334	1.53043	0.592188	1.41289	0.673571	0.0692531	0.14595	0.0985371	0.1942	0.324108	0.375962	0.318865	0.562402			Nlrp3	0.0530765	0.0366497	1	1.05177	0.127017	0.395791
	ENSMUSG00000028341	Nr4a3	protein_coding	0.214397	0.145408	0.280423	0.187697	0.121967	0.0970857	0.145513	0.642216	1.06473	1.30886	0.984192	1.33937	0.829263	1.43819	1.07554	0.28044	0.403373	0.470523	0.30969	0.833874	0.754421	0.722228	0.809865			Nr4a3	0.21352	0.138522	1	1.17007	0.366148	0.780827
	ENSMUSG00000058755	Osm	protein_coding	0.0265171	0.0123554	0.103764	0.0189712	0.0501939	0.0118299	0.0475199	0.535062	1.08919	1.20922	1.16653	1.53789	0.619599	1.73378	0.733068	0.0617101	0.143736	0.0769192	0.152054	0.345045	0.413668	0.294709	0.485738			Osm	0.0475449	0.0322438	1	1.15546	0.108624	0.385222
	ENSMUSG00000028525	Pde4b	protein_coding	0.571916	0.641715	0.337223	0.508096	0.338363	0.196699	0.319059	0.94673	0.910347	1.03676	1.10616	1.19861	0.73077	1.11222	0.848554	0.434845	0.489005	0.430903	0.5421	0.728868	0.762187	0.658631	0.732216			Pde4b	0.517333	0.341658	1	0.97204	0.474436	0.721145
	ENSMUSG00000020120	Plek	protein_coding	0.157872	0.112275	0.163449	0.118093	0.148296	0.0295524	0.173737	0.5617	1.11529	1.24201	1.081	1.22389	0.742041	1.20716	0.743619	0.216589	0.353046	0.24573	0.425114	0.537413	0.517417	0.562002	0.729194			Plek	0.144621	0.117839	1	0.978711	0.310224	0.587086
	ENSMUSG00000040435	Ppp1r15a	protein_coding	0.397748	0.399736	0.416097	0.374889	0.463105	0.833984	0.58138	0.554202	1.18447	1.25272	1.00861	1.21506	0.661593	1.1226	0.823335	0.356584	0.336236	0.283228	0.356683	0.469097	0.444264	0.615115	0.625413			Ppp1r15a	0.404772	0.565085	1	0.955212	0.333405	0.538976
	ENSMUSG00000032487	Ptgs2	protein_coding	0.0362651	0.0240449	0.129974	0.0403079	0.0340582	0.00464312	0.0486945	0.449885	1.17216	1.25743	1.12053	1.17276	0.764077	1.32496	0.711683	0.0530747	0.166435	0.111368	0.228302	0.350701	0.501514	0.44244	0.649947			Ptgs2	0.0634316	0.0320407	1	0.992885	0.139805	0.486726
	ENSMUSG00000031504	Rab20	protein_coding	0.0950647	0.110737	0.176999	0.102019	0.130871	0.18176	0.207195	0.58704	1.05675	1.34001	1.0162	1.52338	0.58603	1.28625	0.777352	0.221233	0.284302	0.187121	0.337114	0.496944	0.353099	0.521983	0.656069			Rab20	0.12765	0.155971	1	1.04277	0.257571	0.507473
	ENSMUSG00000022651	Retnlg	protein_coding	0.0172617	0.0280067	0.0817099	0.0132317	0.0779733	0.0188592	0.0931598	0.373186	2.15895	0.629269	0.838597	1.13777	0.402276	1.22584	0.372697	0.074853	0.122144	0.0510936	0.106052	0.303254	0.174027	0.23736	0.39857			Retnlg	0.042318	0.050982	1	0.784024	0.0885513	0.278475
	ENSMUSG00000022876	Samsn1	protein_coding	0.11802	0.0584627	0.140528	0.0639794	0.0832248	0.0244259	0.110492	0.602387	1.18474	1.17418	1.03869	1.44055	0.644575	1.42884	0.701361	0.137573	0.259256	0.191592	0.373167	0.549083	0.512927	0.447926	0.708889			Samsn1	0.105726	0.0707799	1	1.05326	0.240451	0.555246
	ENSMUSG00000003153	Slc2a3	protein_coding	0.0777734	0.0922519	0.109546	0.0603917	0.0530436	0.029619	0.0519091	0.416168	1.37851	1.13743	1.06789	1.23471	0.585701	1.37214	0.702086	0.065737	0.122914	0.0930176	0.189637	0.258243	0.415696	0.335683	0.567445			Slc2a3	0.0932335	0.0489028	1	0.973133	0.117853	0.394744
	ENSMUSG00000027737	Slc7a11	protein_coding	0.0292339	0.0145436	0.259465	0.0361655	0.19808	0.258122	0.258403	0.504017	1.1525	1.21669	1.1268	1.25576	0.662358	1.17309	0.783876	0.218456	0.313813	0.249437	0.26882	0.542835	0.449415	0.469386	0.727819			Slc7a11	0.101053	0.188303	1	0.968319	0.262741	0.547884
	ENSMUSG00000029304	Spp1	protein_coding	0.0189176	0.0107108	0.071408	0.0184717	0.0331125	0.0053556	0.0881842	0.487142	1.32071	1.27363	0.918522	1.20745	0.779547	1.25203	0.63871	0.218604	0.324535	0.17058	0.40532	0.511781	0.409682	0.632214	0.755316			Spp1	0.0336788	0.0364189	1	0.968937	0.279869	0.577767
	ENSMUSG00000020077	Srgn	protein_coding	0.11501	0.0952553	0.117077	0.0652504	0.0819304	0.0372401	0.113953	0.527033	1.17026	1.10642	1.19628	1.6119	0.648827	1.55444	0.647751	0.146712	0.273142	0.131532	0.280385	0.4195	0.414549	0.403736	0.641045			Srgn	0.109179	0.0748529	1	1.1151	0.207998	0.47018
	ENSMUSG00000059657	Stfa2l1	protein_coding	0.00472421	0.00619089	0.0581424	0.00506979	0.0106699	0.00451624	0.041186	0.261938	1.52659	1.12725	1.08422	1.2252	0.377703	1.2519	0.41979	0.0340578	0.0772642	0.0391534	0.0935659	0.194543	0.372876	0.295338	0.512681			Stfa2l1	0.0230117	0.0154187	1	0.818161	0.0610202	0.344298
	ENSMUSG00000040152	Thbs1	protein_coding	0.0484966	0.0358946	0.162916	0.0531929	0.122523	0.0933925	0.189236	0.503468	1.12734	1.21907	1.15012	1.27835	0.568856	1.20959	0.701908	0.181575	0.279443	0.144711	0.220383	0.453837	0.288546	0.43524	0.458621			Thbs1	0.0824423	0.114983	1	0.93922	0.206614	0.409381
	ENSMUSG00000034640	Tiparp	protein_coding	0.446701	0.399276	0.367336	0.411145	0.324728	0.237935	0.355326	0.715702	1.00868	1.13136	1.14426	1.08139	0.735977	1.05741	0.790783	0.306818	0.383445	0.334975	0.43175	0.483745	0.621687	0.523617	0.64579			Tiparp	0.404713	0.333375	1	0.915956	0.364408	0.569324
	ENSMUSG00000042265	Trem1	protein_coding	0.0109216	0.00318053	0.143033	0.0146507	0.0428739	0.00174014	0.0595097	0.451202	1.09328	1.19262	1.2629	1.38508	0.527002	1.58385	0.689849	0.0531815	0.148852	0.0839165	0.180258	0.414842	0.287344	0.289006	0.519768			Trem1	0.0523592	0.0298063	1	1.04589	0.116565	0.378082
	Panel C
	Pparg
	WT	KO	WT	KO	WT	KO
	13.8667	11.0611	12.72	7.71641	6.64728	7.05408
	20.9029	8.24912	10.9622	9.79865	6.24826	7.35784
	17.2303	5.71084	7.81643	7.17268	6.44527	7.4022
		6.25141	6.02652	8.95645	9.8085	5.86042
	Panel D
	Helz2
	WT0	2.4204	2.31351	2.95669
	KO0	2.67427	2.20009	2.23921	2.65184
	WT4	8.78974	9.59867	9.13399	9.92252
	KO4	9.09805	5.80622	9.37243	6.02373
	WT7	4.57214	6.57935	5.48007	6.73777
	KO7	6.15154	3.90296	5.88829	5.66378
	Panel E
	ng/mg tissue	Oleic acid (C18:1)	Linoleic acid (C18:2)	Arachidonic acid (C20:4)	Docosahexanoic acid (C22:6)
	D0 A	155.711	89.797	33.9949	17.0368
	D0 C	82.6265	52.3672	18.6283	6.9961
	D0 D	231.642	67.5643	23.8962	12.1829
	D0 E	86.4495	46.1798	21.7308	9.34294
	D1 A	462.201	330.815	75.8522	32.9546
	D1 B	118.084	122.215	101.412	51.5897
	D1 C	509.696	171.184	151.385	53.0871
	D1 D	205.549	108.697	69.9794	29.7154
	D1 E	167.664	165.329	151.264	69.6417

## Sheet: Supplementary Figure 1 
	WT 0	WT 0	WT 0	KO 0	KO 0	KO 0	KO 0	WT 4	WT 4	WT 4	WT 4	KO 4	KO 4	KO 4	KO 4	WT 7	WT 7	WT 7	WT 7	KO 7	KO 7	KO 7	KO 7
Il4	1.84819	1.80461	1.23509	1.51671	0.841865	0.623587	1.18475	1.34742	1.68629	1.36912	0.862026	1.53719	1.40477	1.54411	1.15596	1.32002	1.72726	2.02731	1.72257	1.83986	1.00952	1.61822	2.42658
Il4ra	8.60966	7.64201	12.0131	8.46056	17.5074	15.253	25.329	53.1328	49.712	64.4976	77.4505	95.5387	34.2698	65.8655	47.3213	22.2407	32.0683	14.4292	21.6124	37.1743	15.7105	25.8416	33.7201
Il13ra2	1.03808	1.58709	0.791674	1.14496	1.00481	0.71672	0.607526	1.3731	1.73935	2.08326	2.21018	1.80253	1.30407	2.24175	2.0367	1.05035	0.889309	1.16505	1.04431	1.52905	1.76721	1.97436	2.50787
Il13ra1	30.5834	30.9605	22.2941	33.8665	30.5753	13.1448	23.9569	55.0178	43.669	46.8371	59.0401	51.9934	42.4427	55.8434	52.3898	28.6007	39.1309	28.1409	36.6983	35.2845	36.7903	34.7442	42.3317
Il13	0.109168	0.143061	0	0.234308	0	0.156544	0.198278	0.142422	0.0940716	0.108537	0.144267	0	0.132243	0.0816059	0.0829111	0.207109	0.102025	0.0565479	0.0617755	0	0.405483	0	0
Plod2	0.879857	1.12949	4.67487	1.0213	4.62331	4.89226	5.34859	16.7144	13.833	16.8884	16.6422	22.4225	16.2703	23.3288	12.3692	9.81097	16.2779	9.05932	16.1966	16.1462	10.0376	12.5441	22.5684

## Sheet: Supplementary Figure 2
Panel A
Macrophage numbers
Wildtype
Day 0	20	45	27	21	19	50	61	33
Day 1	188	235	206	217		238	182	314
Day 4	696	862	768	487	702	702	542	600
Day 7	828	776	673	573	765	542	474	723
Day 14	296	229	270	385	304	499
Knockout
Day 0	53	74	83	15	59	64	73	80
Day 1	167	252	261	150	236	246	127	124
Day 4	332	439	492	524		468	389	446
Day 7	458	487	379	411	556	440	474
Day 14	318	290	258	538	501	435	291
Panel C
Neutrophil numbers
Wildtype
Day 0	0	0	1	0	0	2	1	3
Day 1	87	184	116	131	25	78	109
Day 4	102	160	77	172	159	113	95
Day 7	2	40	136	134	304	10	75	12
Knockout
Day 0	0	4	0	0	0	2	0	1
Day 1	188	148	302	98	123	266	45	41
Day 4	49	57	127	117	91	140	105.2
Day 7	39	231	185	234	0	35	25
Panel D
SMA
Wildtype	12/15-LOX -/-
242853	468735
306431	530020
284219	1250180
396513	624524
270346	1111764
401211	1377430
285595	907478
396679
Panel F		SSEA3
		WT	Alox15-/-
		11608	80067
		42327	133856
		20982	92626
		60807	79199
		85125	81483
		42774
		Ki67
		WT	Alox15-/-
		3610	181326
		1629	97956
		258427	113178
		6094	135677
		64464	193200
		24904	174290
		9860	263871
		130284	37447
		33069	13224
		8224	17034

## Sheet: Supplementary Figure 3
Panel A	Day 4
	C10	C10	C14	C14
	Wildtype	12/15-LOX -/-	Wildtype	12/15-LOX -/-
	672.345	260.91	728.095	894.23
	448.23	522.935	802.26	806.145
	373.525	485.025	729.725	758.2
	410.32	971.165	859.67	1115
Panel D	IL-6 protein expression
	Wildtype	12/15-LOX -/-
	15.778	28.823
	18.453	34.412
	30.039	34.615
	9.007	25.827
	26.951	45.939
	36.809	20.776

## Sheet: Supplementary Fig 5,4
pg/mg tissue
Day 0
Lipid	12-OxoETE	9-OxoODE	13-OxoODE	15-OxoETE	5-HETE	8-HETE	9-HETE	11-HETE	12-HETE	15-HETE	20-HETE	5-HEPE	8-HEPE	11-HEPE	12-HEPE	15-HEPE	18-HEPE	4-HDOHE	7-HDOHE	8-HDOHE	10-HDOHE	11-HDOHE	13-HDOHE	14-HDOHE	16-HDOHE	17-HDOHE	20-HDOHE	9-HODE	13-HODE	9-HOTrE	13-HOTrE	5-HETrE	15-HETrE	9-OxoODE	13-OxoODE	5-OxoETE	12-OxoETE	15-OxoETE	9,10-DiHOME	12,13-DiHOME	5,6-DHET (DiHETrE)	8,9-DHET	11,12-DHET	14,15-DHET	5,15-DiHETE	17,18-DiHETE	7,17-diHDOHE	LTB4	6-trans-LTB4
WT 1 Day 0	2.76112	38.2359	19.7152	0.270548	3.9276	2.97073	1.52812	3.50828	30.3483	3.5588	0	0	0	0.0497957	0.642056	0.308816	0	0.761794	0	0.733057	0.301533	0	0.220604	3.64051	0.194166	2.43683	0.355491	42.4844	38.9267	0.668528	3.63243	0.0626505	0.506255	38.2359	19.7152	2.89709	2.76112	0.270548	8.36557	8.60586	1.19741	0	0.0883368	0.105158	0	0	0	0	0.675849
WT 2	2.74332	42.6062	16.0119	0.626651	5.01575	3.39874	2.09855	7.78157	61.3972	7.75995	0	0	0	0.105935	1.39686	0.387369	0	1.06665	0	0.638224	0.504702	0.257953	0.509027	6.33766	0.199945	7.31921	0.767	76.4431	70.1803	0.732108	4.49565	0.0976306	1.35133	42.6062	16.0119	1.73736	2.74332	0.626651	10.1918	11.2656	0.738962	0	0.169118	0.189538	0	0	0	0	1.09882
WT 3	1.4472	16.0315	6.10058	0.601537	2.68797	3.94341	0.884018	3.27166	33.7293	5.07416	0	0	0	0.073871	0.880728	1.1123	0	0.334837	0	0.418526	0.457074	0.165543	0.306414	16.9979	0.140558	14.8951	0.317654	50.9555	54.7218	0.569172	14.6135	0.0787107	1.40319	16.0315	6.10058	0.688689	1.4472	0.601537	2.03801	2.57926	0.136962	0	0.0311347	0.0383894	0.215657	0	0	0	0.254864
WT 4	2.71055	21.4817	10.4614	0.89978	4.54405	3.60773	0.820577	4.27006	53.5812	8.88072	0	0.162234	0	0.0968516	1.19463	1.93456	0	0.346724	0	0.444934	0.488893	0.0973127	0.325828	29.0559	0.15606	16.0675	0.257039	75.533	92.2442	1.03176	33.1939	0.0713286	1.87314	21.4817	10.4614	1.28781	2.71055	0.89978	1.40226	1.62354	0.150101	0	0.040113	0.0445693	0.295887	0	0	0.671506	0.302886
WT 5	1.96655	19.078	7.39968	0.956057	3.03106	2.26955	0.972653	3.61202	24.0202	4.18611	0	0	0	0.0626257	0.547113	0.355687	0	0.556582	0	0.363908	0.192937	0.13962	0.287339	4.86423	0.118215	3.1592	0.335606	29.5719	27.1964	0.283011	1.90817	0.0441236	0.699782	19.078	7.39968	1.65551	1.96655	0.956057	1.55101	1.96626	0.38465	0	0.0488922	0.0702128	0	0	0	0	0
Mean	2.32575	27.4867	11.9378	0.670915	3.84129	3.23803	1.26078	4.48872	40.6152	5.89195	0	0.0324469	0	0.0778158	0.932277	0.819746	0	0.613318	0	0.51973	0.389028	0.132086	0.329842	12.1792	0.161789	8.77558	0.406558	54.9976	56.6539	0.656915	11.5687	0.0708888	1.16674	27.4867	11.9378	1.65329	2.32575	0.670915	4.70972	5.2081	0.521617	0	0.075519	0.0895735	0.102309	0	0	0.134301	0.466484
Lipid	12-OxoETE	9-OxoODE	13-OxoODE	15-OxoETE	5-HETE	8-HETE	9-HETE	11-HETE	12-HETE	15-HETE	20-HETE	5-HEPE	8-HEPE	11-HEPE	12-HEPE	15-HEPE	18-HEPE	4-HDOHE	7-HDOHE	8-HDOHE	10-HDOHE	11-HDOHE	13-HDOHE	14-HDOHE	16-HDOHE	17-HDOHE	20-HDOHE	9-HODE	13-HODE	9-HOTrE	13-HOTrE	5-HETrE	15-HETrE	9-OxoODE	13-OxoODE	5-OxoETE	12-OxoETE	15-OxoETE	9,10-DiHOME	12,13-DiHOME	5,6-DHET (DiHETrE)	8,9-DHET	11,12-DHET	14,15-DHET	5,15-DiHETE	17,18-DiHETE	7,17-diHDOHE	LTB4	6-trans-LTB4
KO 1 Day 0	3.18534	55.0962	21.1235	1.58958	5.84622	9.57471	1.48061	5.48076	29.0071	4.36169	0	0.210405	0	0.0853316	0.939283	0	0	1.12597	0	0.911027	0.985646	0.187892	0.470189	1.50302	0.229434	0	0.738042	63.6154	52.0594	1.3128	1.22445	0.0768283	0.532303	55.0962	21.1235	3.6159	3.18534	1.58958	2.93029	3.4929	0.625225	0	0.0732399	0.103355	0	0	0	0	0
KO 2	1.93503	27.9105	11.1529	1.01451	5.39233	4.60648	1.47738	5.78531	32.0698	5.18405	0	0.191171	0	0.0893187	0.825831	0.359705	0	0.853879	0	0.63975	0.659262	0	0.399677	4.7922	0.210368	4.07693	0.592422	52.5703	43.5691	0.515677	1.61892	0.0628073	0.869028	27.9105	11.1529	3.11845	1.93503	1.01451	3.97156	4.54737	0.493656	0	0.114724	0.119329	0	0	0	0	0
KO 3	1.15092	30.3297	9.72499	0.720566	4.13166	5.76961	1.22016	3.07774	15.3004	2.81711	0	0.151787	0	0.069099	0.583217	0	0	0.749789	0	0.778035	0.594777	0.134747	0.299816	1.10667	0.169358	0	0.322197	47.7541	41.8704	0.900264	0.917325	0.0357464	0.49096	30.3297	9.72499	1.67167	1.15092	0.720566	2.82874	3.33774	0.303002	0	0.0465887	0.0567634	0	0	0	0.365453	0
KO 4	1.6643	30.6533	12.1687	0.938756	4.27462	3.39088	0.988799	4.52876	26.0025	3.65885	0	0	0	0	0.668961	0	0	0.707595	0	0.517464	0.325335	0.202255	0.217356	0.821228	0.150306	0	0.273372	45.7184	35.724	0.434125	0.575832	0.045391	0.512863	30.6533	12.1687	2.6627	1.6643	0.938756	2.8707	3.94864	0.572678	0	0.0503497	0.068716	0	0	0	0	0
KO 5	3.98319	50.9151	16.7766	1.05362	7.41641	17.5834	2.02376	4.82235	32.0814	4.51547	0	0.333614	0.199632	0.0709433	1.09873	0	0	1.3109	0	0.934707	1.36105	0.203166	0.426629	2.24904	0.27166	2.60212	0.66873	73.6751	61.2967	1.56345	1.54145	0.150961	0.818982	50.9151	16.7766	2.88105	3.98319	1.05362	3.88649	4.49857	0.498372	0	0.0703417	0.0891438	0	0	0	0.516977	0.336771
Mean	2.38376	38.981	14.1893	1.06341	5.41225	8.18502	1.43814	4.73898	26.8922	4.10744	0	0.177395	0.0399264	0.0629385	0.823205	0.0719409	0	0.949626	0	0.756197	0.785213	0.145612	0.362734	2.09443	0.206225	1.33581	0.518953	56.6666	46.9039	0.945264	1.1756	0.0743468	0.644827	38.981	14.1893	2.78996	2.38376	1.06341	3.29756	3.96504	0.498587	0	0.0710487	0.0874615	0	0	0	0.176486	0.0673543
Day 1
Lipid	12-OxoETE	9-OxoODE	13-OxoODE	15-OxoETE	5-HETE	8-HETE	9-HETE	11-HETE	12-HETE	15-HETE	20-HETE	5-HEPE	8-HEPE	11-HEPE	12-HEPE	15-HEPE	18-HEPE	4-HDOHE	7-HDOHE	8-HDOHE	10-HDOHE	11-HDOHE	13-HDOHE	14-HDOHE	16-HDOHE	17-HDOHE	20-HDOHE	9-HODE	13-HODE	9-HOTrE	13-HOTrE	5-HETrE	15-HETrE	9-OxoODE	13-OxoODE	5-OxoETE	12-OxoETE	15-OxoETE	9,10-DiHOME	12,13-DiHOME	5,6-DHET (DiHETrE)	8,9-DHET	11,12-DHET	14,15-DHET	5,15-DiHETE	17,18-DiHETE	7,17-diHDOHE	LTB4	6-trans-LTB4
WT 1 Day 1	16.1308	61.9252	38.1175	4.172	117.101	18.1688	5.04636	49.4644	430.179	85.152	1.40654	2.66664	0.306222	0.956787	9.30515	16.9618	0.256182	1.64016	2.10727	1.64811	5.24105	0.47934	4.11123	272.389	0.811078	232.29	2.14998	277.943	371.163	5.83799	166.757	0.675806	17.0554	61.9252	38.1175	9.3914	16.1308	4.172	22.6811	25.8429	0.54757	0.620117	0.463325	0.553216	3.68619	2.23664	1.54406	21.6654	12.1268
WT 2	27.8515	205.484	70.3993	8.89334	111.697	21.9673	8.14459	57.7583	311.472	67.2539	2.33677	3.74445	0.45768	0.880171	6.70501	8.59559	0.58756	5.92489	3.05477	3.13005	3.90942	1.13219	3.91182	149.293	1.43624	109.609	3.94961	364.185	383.095	7.69416	80.2734	0.804688	11.3309	205.484	70.3993	21.9061	27.8515	8.89334	19.7334	28.6185	1.20451	0.566571	0.553509	0.841921	1.95293	2.34232	1.72965	18.8477	4.44748
WT 3	12.8605	153.792	60.0874	5.5568	67.9011	15.1449	5.63599	38.6576	283.794	42.7386	1.24942	2.05452	0.307271	0.608995	5.92432	5.22222	0.386954	4.26065	1.98331	2.5944	3.49696	0.942654	3.2709	96.7351	1.20708	64.6909	2.79924	255.615	271.98	6.05468	50.3473	0.464747	8.47535	153.792	60.0874	14.048	12.8605	5.5568	17.3282	19.9139	1.02857	0.716152	0.688932	0.759268	1.15231	1.70564	0.628736	9.46333	4.24902
WT 4	13.2964	57.9058	35.6672	2.28229	67.0755	18.2396	4.26502	35.2165	335.58	57.5178	1.28479	2.06226	0.362008	0.823133	9.77593	15.4014	0.22101	1.29315	1.43591	2.29781	4.99964	0.997668	3.01516	213.535	0.848607	137.846	1.60115	301.512	378.806	5.88981	229.758	0.724682	9.97813	57.9058	35.6672	5.81474	13.2964	2.28229	25.1782	27.1475	0.660019	0.554374	0.476193	0.586411	1.97908	1.95094	1.3555	10.0097	4.7122
WT 5	13.5716	44.7086	34.3973	3.56962	95.2863	27.072	6.16194	47.5848	544.314	116.71	1.74479	1.87106	0.375923	1.00977	9.53569	23.5218	0.184399	1.19066	1.58701	2.23134	6.69323	1.27498	4.66304	407.921	0.809182	385.539	2.57378	348.541	578.564	6.22411	314.374	0.906955	27.0303	44.7086	34.3973	7.00242	13.5716	3.56962	15.2297	15.3213	0.565499	0.513598	0.411138	0.504692	4.75109	1.94247	2.40665	14.2606	7.50577
Mean	16.7421	104.763	47.7337	4.89481	91.8121	20.1185	5.85078	45.7363	381.068	73.8744	1.60446	2.47978	0.361821	0.85577	8.24922	13.9406	0.327221	2.8619	2.03365	2.38034	4.86806	0.965366	3.79443	227.975	1.02244	185.995	2.61475	309.559	396.722	6.34015	168.302	0.715375	14.774	104.763	47.7337	11.6325	16.7421	4.89481	20.0301	23.3688	0.801234	0.594162	0.518619	0.649102	2.70432	2.0356	1.53292	14.8493	6.60826
Lipid	12-OxoETE	9-OxoODE	13-OxoODE	15-OxoETE	5-HETE	8-HETE	9-HETE	11-HETE	12-HETE	15-HETE	20-HETE	5-HEPE	8-HEPE	11-HEPE	12-HEPE	15-HEPE	18-HEPE	4-HDOHE	7-HDOHE	8-HDOHE	10-HDOHE	11-HDOHE	13-HDOHE	14-HDOHE	16-HDOHE	17-HDOHE	20-HDOHE	9-HODE	13-HODE	9-HOTrE	13-HOTrE	5-HETrE	15-HETrE	9-OxoODE	13-OxoODE	5-OxoETE	12-OxoETE	15-OxoETE	9,10-DiHOME	12,13-DiHOME	5,6-DHET (DiHETrE)	8,9-DHET	11,12-DHET	14,15-DHET	5,15-DiHETE	17,18-DiHETE	7,17-diHDOHE	LTB4	6-trans-LTB4
KO 1 Day 1	5.98676	86.0947	32.6599	4.80329	176.713	8.4325	4.10673	78.3412	254.725	53.8593	2.44153	4.18495	0.158365	0.823272	4.70047	0.34483	0.333138	2.2866	3.5706	1.66362	1.35848	0.591046	3.5269	10.6272	0.774393	4.23823	1.91886	361.292	335.571	3.91103	4.16102	0.621588	8.41968	86.0947	32.6599	21.9991	5.98676	4.80329	20.5059	25.7482	0.758019	0.84046	0.608988	0.805478	1.46215	4.61792	0	36.0781	12.7375
KO 2	8.59547	264.182	82.3927	5.91626	86.3764	8.39448	3.61023	35.5417	138.823	29.8246	0	2.04954	0	0.461862	2.60326	0	0.548337	4.07572	1.78343	1.56981	1.16135	0.536642	1.71976	5.56645	0.926433	3.77976	2.42853	250.624	237.592	5.23517	4.55266	0.324065	4.79905	264.182	82.3927	19.8591	8.59547	5.91626	15.4947	19.8445	1.93767	0.669139	0.509331	0.764012	0.694759	2.07906	0	16.2173	4.80578
KO 3	4.26777	34.9093	16.8866	1.70298	61.4531	20.2639	2.78627	23.6328	106.724	17.4062	2.42538	1.24951	0.349203	0.250507	1.9997	0.155987	0.174762	1.94214	1.59123	1.64652	2.57591	0.437429	1.8372	6.91968	0.662593	5.72961	2.14101	139.829	124.83	2.26199	2.39755	0.285925	2.55125	34.9093	16.8866	7.88464	4.26777	1.70298	12.6052	15.8066	0.732164	0.573801	0.443641	0.53183	0.371601	2.3173	0	8.95701	3.87314
KO 4	8.41284	56.2888	22.2747	3.10726	194.055	22.2687	2.90721	53.8585	299.749	38.1749	1.79301	5.45957	0.430032	0.650832	6.29074	0.240346	0.292997	1.71417	3.21307	1.32126	3.31581	0.529435	2.95217	10.1506	0.662374	5.52885	1.54473	297.206	267.463	4.59196	4.37076	0.805074	7.95993	56.2888	22.2747	16.1238	8.41284	3.10726	12.9595	19.5232	0.511015	0.404053	0.387633	0.614849	0.917124	2.38595	0	26.1526	8.21049
KO 5	5.83198	72.1529	27.9164	2.89793	112.477	10.5324	2.27214	45.8953	176.479	33.7984	1.69374	3.86032	0.17256	0.543553	3.77645	0.204538	0.265794	1.58357	1.85179	1.2338	1.42156	0.556127	2.13366	5.81141	0.557237	4.28723	1.33645	273.559	256.962	3.41212	6.60839	0.507655	6.58791	72.1529	27.9164	12.7033	5.83198	2.89793	12.1529	16.9583	0.589145	0.41564	0.385468	0.574492	0.815622	1.71355	0	16.5018	7.19711
Mean	6.61896	102.725	36.426	3.68554	126.215	13.9784	3.13652	47.4539	195.3	34.6127	1.67073	3.36078	0.222032	0.546005	3.87412	0.18914	0.323006	2.32044	2.40202	1.487	1.96662	0.530136	2.43394	7.81505	0.716606	4.71274	1.87392	264.502	244.483	3.88245	4.41808	0.508861	6.06356	102.725	36.426	15.714	6.61896	3.68554	14.7437	19.5762	0.905603	0.580619	0.467012	0.658132	0.852251	2.62275	0	20.7814	7.3648
Day 4
Lipid	12-OxoETE	9-OxoODE	13-OxoODE	15-OxoETE	5-HETE	8-HETE	9-HETE	11-HETE	12-HETE	15-HETE	20-HETE	5-HEPE	8-HEPE	11-HEPE	12-HEPE	15-HEPE	18-HEPE	4-HDOHE	7-HDOHE	8-HDOHE	10-HDOHE	11-HDOHE	13-HDOHE	14-HDOHE	16-HDOHE	17-HDOHE	20-HDOHE	9-HODE	13-HODE	9-HOTrE	13-HOTrE	5-HETrE	15-HETrE	9-OxoODE	13-OxoODE	5-OxoETE	12-OxoETE	15-OxoETE	9,10-DiHOME	12,13-DiHOME	5,6-DHET (DiHETrE)	8,9-DHET	11,12-DHET	14,15-DHET	5,15-DiHETE	17,18-DiHETE	7,17-diHDOHE	LTB4	6-trans-LTB4
WT 1 Day 4	8.37916	110.533	42.0938	8.31354	63.5706	13.1573	8.57395	24.4228	103.974	39.1064	0.708269	1.71062	0.36247	0.402143	1.90995	4.99406	0.529844	5.29232	1.86151	2.95122	1.97453	1.04371	3.31876	71.2668	1.25481	48.1267	2.98207	110.374	125.165	2.83117	16.2543	0.358711	6.41542	110.533	42.0938	22.4682	8.37916	8.31354	16.4767	13.038	1.91916	0.831531	0.789837	2.74392	0.941391	1.40675	0.881876	4.04297	2.47014
WT 2	5.90844	186.755	84.6465	12.4687	180.305	43.9679	41.7017	63.9135	233.793	104.355	1.73545	5.24391	1.19284	1.05252	5.95829	10.2469	2.18768	18.411	8.09285	11.3112	5.5523	4.47844	8.12935	120.343	4.04843	100.954	13.4634	397.886	451.202	14.8866	58.461	0.793271	16.4674	186.755	84.6465	38.2284	5.90844	12.4687	74.0773	53.3122	10.4184	2.64508	3.02966	3.02996	3.41889	3.68201	2.21671	6.93356	7.04261
WT 3	2.13669	61.6419	25.8987	3.70419	49.2683	14.8056	13.8459	23.0264	69.7761	31.3399	0	1.4021	0.379962	0.347088	1.76747	2.28661	0.653285	5.74372	2.62284	3.88896	1.82415	1.7676	2.79359	26.8261	1.37893	26.9481	5.28087	144.152	150.947	4.98534	13.1294	0.238167	4.60387	61.6419	25.8987	9.75306	2.13669	3.70419	36.0994	24.4802	4.17905	1.66458	2.18408	1.95301	0.864972	1.31411	0	2.36292	1.84227
WT 4	3.56171	54.4678	26.3616	3.52284	55.4681	18.1579	11.4297	29.0191	241.33	81.4859	1.15845	1.24133	0.358216	0.557332	3.94741	13.9882	0.537156	3.45226	2.01431	3.09683	3.63399	1.3916	3.84948	198.374	1.27609	164.42	4.63752	193.382	276.673	6.4857	67.0738	0.380178	11.8136	54.4678	26.3616	6.75246	3.56171	3.52284	29.1667	18.2186	3.32225	2.40194	2.58454	2.02712	1.89991	1.01037	1.59823	3.42022	2.71226
WT 5	8.36064	166.897	64.1486	7.37594	127.596	30.5902	22.2493	53.8171	317.993	102.572	1.66431	2.19979	0.583535	0.945789	5.74372	15.2485	0.855914	6.74659	3.68432	6.25843	5.08795	2.48675	5.92006	206.981	2.2401	170.645	6.89945	310.902	390.427	8.5276	69.8227	0.691234	16.2634	166.897	64.1486	24.4155	8.36064	7.37594	51.0276	31.9334	5.59629	3.6798	3.92358	3.12249	2.43047	1.80669	2.32919	5.85086	4.37651
Mean	5.66933	116.059	48.6298	7.07704	95.2416	24.1358	19.5601	38.8398	193.373	71.772	1.0533	2.35955	0.575404	0.660974	3.86537	9.35287	0.952775	7.92918	3.65517	5.50132	3.61459	2.23362	4.80225	124.758	2.03967	102.219	6.65266	231.339	278.883	7.54328	44.9482	0.492312	11.1127	116.059	48.6298	20.3235	5.66933	7.07704	41.3696	28.1965	5.08703	2.24459	2.50234	2.5753	1.91113	1.84399	1.4052	4.52211	3.68876
Lipid	12-OxoETE	9-OxoODE	13-OxoODE	15-OxoETE	5-HETE	8-HETE	9-HETE	11-HETE	12-HETE	15-HETE	20-HETE	5-HEPE	8-HEPE	11-HEPE	12-HEPE	15-HEPE	18-HEPE	4-HDOHE	7-HDOHE	8-HDOHE	10-HDOHE	11-HDOHE	13-HDOHE	14-HDOHE	16-HDOHE	17-HDOHE	20-HDOHE	9-HODE	13-HODE	9-HOTrE	13-HOTrE	5-HETrE	15-HETrE	9-OxoODE	13-OxoODE	5-OxoETE	12-OxoETE	15-OxoETE	9,10-DiHOME	12,13-DiHOME	5,6-DHET (DiHETrE)	8,9-DHET	11,12-DHET	14,15-DHET	5,15-DiHETE	17,18-DiHETE	7,17-diHDOHE	LTB4	6-trans-LTB4
KO 1 Day 4	13.0435	662.783	226.093	19.4809	199.955	30.1007	31.128	66.5842	113.512	55.4059	2.63032	5.82369	1.04632	1.1765	3.31936	0.577584	1.65206	19.7932	6.55043	9.74641	3.87683	4.11627	7.44992	9.16422	3.60227	15.557	17.0862	448.166	508.803	14.5728	13.8068	0.896538	11.4539	662.783	226.093	72.9493	13.0435	19.4809	16.0227	78.8828	6.67327	2.67163	3.04353	0.593759	2.70139	4.04356	0	12.5769	10.3344
KO 2	8.59441	323.2	122.84	14.258	140.734	18.8346	15.5488	51.9125	93.243	43.5327	2.58088	3.55154	0.460171	0.605523	2.22247	0	0.817184	12.3121	4.2999	5.61574	2.14858	2.18821	6.59484	7.64838	1.93261	8.57254	8.03274	304.951	304.742	8.03354	6.52079	0.682735	7.39817	323.2	122.84	48.8193	8.59441	14.258	29.1596	23.8532	3.4437	1.91947	1.56959	1.44034	1.09802	2.39003	0	9.2188	4.78485
KO 3	4.29214	269.786	86.2519	8.13383	39.3308	8.50211	6.74603	15.7815	35.7335	14.4259	0	0.985772	0.275937	0.306619	1.23151	0	0.454541	5.24907	1.27779	2.05135	0.868095	0.734948	1.86696	2.33131	0.716503	3.15904	3.02227	155.355	150.761	4.10631	3.28363	0.155502	2.56734	269.786	86.2519	22.1788	4.29214	8.13383	16.4888	13.4919	1.30181	0.816153	0.657573	0.589925	0.360372	1.05832	0	2.1311	1.49732
KO 4	13.3502	447.322	178.404	13.4836	124.568	40.7105	43.9333	40.8332	166.727	58.4205	1.42059	2.88907	1.18805	0.732486	5.05437	0.563504	2.00939	19.8824	7.05475	10.6748	4.06136	5.29847	5.57819	11.9491	4.01494	12.9544	14.7398	448.654	507.387	18.7172	16.0025	0.460461	9.17477	447.322	178.404	47.7294	13.3502	13.4836	87.3878	57.6537	12.6907	2.19806	2.6979	1.64612	2.5291	1.76575	0	2.73598	4.67221
KO 5	1.29881	104.021	46.7444	3.35783	94.0392	16.5799	16.4814	40.6559	84.0231	46.2132	1.76486	2.28059	0.438658	0.566412	1.99443	0.284882	0.934603	8.41104	3.54401	5.3624	2.15458	2.74506	4.61759	6.68266	2.17534	8.25533	12.1215	313.12	328.127	11.8649	8.01912	0.494661	6.65105	104.021	46.7444	15.0745	1.29881	3.35783	53.7031	34.6738	4.14635	3.73595	4.26038	1.26431	0.950161	1.35059	0	5.01371	2.22592
Mean	8.11582	361.422	132.067	11.7428	119.725	22.9456	22.7675	43.1534	98.6477	43.5996	1.67933	3.10613	0.681828	0.677507	2.76443	0.285194	1.17356	13.1296	4.54538	6.69015	2.62189	3.01659	5.2215	7.55514	2.48833	9.69967	11.0005	334.049	359.964	11.4589	9.52657	0.537979	7.44906	361.422	132.067	41.3503	8.11582	11.7428	40.5524	41.7111	5.65116	2.26825	2.44579	1.10689	1.52781	2.12165	0	6.3353	4.70294
Day 7
Lipid	12-OxoETE	9-OxoODE	13-OxoODE	15-OxoETE	5-HETE	8-HETE	9-HETE	11-HETE	12-HETE	15-HETE	20-HETE	5-HEPE	8-HEPE	11-HEPE	12-HEPE	15-HEPE	18-HEPE	4-HDOHE	7-HDOHE	8-HDOHE	10-HDOHE	11-HDOHE	13-HDOHE	14-HDOHE	16-HDOHE	17-HDOHE	20-HDOHE	9-HODE	13-HODE	9-HOTrE	13-HOTrE	5-HETrE	15-HETrE	9-OxoODE	13-OxoODE	5-OxoETE	12-OxoETE	15-OxoETE	9,10-DiHOME	12,13-DiHOME	5,6-DHET (DiHETrE)	8,9-DHET	11,12-DHET	14,15-DHET	5,15-DiHETE	17,18-DiHETE	7,17-diHDOHE	LTB4	6-trans-LTB4
WT 1 Day 7	10.9405	75.3144	31.1852	4.34829	11.7778	7.00532	2.94653	10.0947	83.4735	17.6069	0	0.316542	0.132396	0.195184	1.93069	2.89156	0.137433	2.0456	0.559622	0.820889	0.82762	0.256231	0.86103	33.1169	0.332687	33.6268	1.3752	69.3052	89.0034	1.44933	19.052	0.0658205	2.19254	75.3144	31.1852	8.4374	10.9405	4.34829	5.22845	5.50388	0.489584	0.195946	0.132992	0.134966	0.528926	0.958433	0	1.5327	0.850164
WT 2	30.1747	213.478	76.4299	6.68081	23.4124	20.4089	7.34294	26.3236	391.303	71.9541	0	0.512026	0.29351	0.496999	6.36013	12.0342	0.17879	2.51861	0.82838	1.63788	3.20443	0.830642	3.22426	157.724	0.473175	107.931	1.59821	227.671	393.013	5.72384	137.988	0.240069	7.68565	213.478	76.4299	9.79752	30.1747	6.68081	28.8383	25.9408	1.39988	0.915017	0.614235	0.559834	1.87774	2.14197	3.22304	2.80036	2.59651
WT 3	9.50912	79.5264	25.0561	3.45375	23.6886	16.7538	7.25917	14.1345	133.125	28.192	0	0.563439	0.277123	0.290304	2.96099	4.26743	0.296709	2.37929	1.26621	2.16138	2.13856	0.80403	2.10622	60.5098	0.702162	42.7809	1.99343	83.2349	117.051	2.23934	24.9296	0.184089	3.6825	79.5264	25.0561	7.2748	9.50912	3.45375	12.7265	9.96121	1.07839	0.721903	0.715051	0.574229	0.495289	0.881711	1.07098	1.02048	1.24103
WT 4	10.9343	81.0268	34.2831	6.12505	14.251	7.23298	4.46814	8.30123	60.5366	13.2918	0	0.411054	0	0.176436	1.64885	2.14237	0.154421	2.84764	0	1.56016	0.610457	0.327425	0.975421	22.0359	0.319617	18.0419	1.14491	62.5616	75.7834	1.33092	12.0998	0.0541688	1.596	81.0268	34.2831	11.8508	10.9343	6.12505	8.70423	8.48046	0.882616	0.328986	0.21557	0.219033	0.45423	0.823804	0	0.953732	0.867731
WT 5	5.48716	74.6202	29.0224	2.59425	16.3983	8.01352	4.06093	15.7059	130.365	26.4617	0	0.533246	0.202293	0.328023	3.65447	4.57086	0.27841	2.21435	1.01074	1.24545	1.44203	0.72185	2.65814	54.8352	0.578182	45.4123	2.0765	130.088	159.946	3.18748	24.1581	0.145693	4.33518	74.6202	29.0224	5.04361	5.48716	2.59425	13.4134	10.8615	1.31291	0.567826	0.646141	0.559142	0.564987	1.12795	0.658241	1.7053	1.06388
Mean	13.4092	104.793	39.1953	4.64043	17.9056	11.8829	5.21554	14.912	159.761	31.5013	0	0.467261	0.181064	0.297389	3.31103	5.18129	0.209153	2.4011	0.732991	1.48515	1.64462	0.588036	1.96501	65.6444	0.481165	49.5585	1.63765	114.572	166.959	2.78618	43.6455	0.137968	3.89837	104.793	39.1953	8.48083	13.4092	4.64043	13.7822	12.1496	1.03268	0.545936	0.464798	0.409441	0.784235	1.18677	0.990453	1.60251	1.32386
Lipid	12-OxoETE	9-OxoODE	13-OxoODE	15-OxoETE	5-HETE	8-HETE	9-HETE	11-HETE	12-HETE	15-HETE	20-HETE	5-HEPE	8-HEPE	11-HEPE	12-HEPE	15-HEPE	18-HEPE	4-HDOHE	7-HDOHE	8-HDOHE	10-HDOHE	11-HDOHE	13-HDOHE	14-HDOHE	16-HDOHE	17-HDOHE	20-HDOHE	9-HODE	13-HODE	9-HOTrE	13-HOTrE	5-HETrE	15-HETrE	9-OxoODE	13-OxoODE	5-OxoETE	12-OxoETE	15-OxoETE	9,10-DiHOME	12,13-DiHOME	5,6-DHET (DiHETrE)	8,9-DHET	11,12-DHET	14,15-DHET	5,15-DiHETE	17,18-DiHETE	7,17-diHDOHE	LTB4	6-trans-LTB4
KO 1 Day 7	2.33979	80.0804	42.0615	2.65543	40.3172	15.4754	11.6777	30.6887	152.366	36.7784	0	1.69017	0.61314	0.727407	6.92215	0.461794	1.42346	6.6027	3.08161	4.7301	2.43056	2.35033	4.51927	11.4327	1.86152	6.49479	8.03041	354.518	343.209	15.6486	7.57618	0.502599	3.74972	80.0804	42.0615	5.34696	2.33979	2.65543	19.5142	13.5881	2.71214	0.9131	1.0726	1.05791	0.633223	0.900589	0	1.87109	1.41275
KO 2	12.2618	379.433	122.963	11.178	42.5172	15.7046	11.8275	23.4809	78.4846	25.646	0	1.50583	0.556014	0.522823	2.83631	0	0.95339	7.30159	2.38003	4.68021	1.70359	1.66341	4.5412	7.00776	1.79075	4.616	3.87516	183.892	184.792	4.42135	3.80632	0.155067	2.85103	379.433	122.963	29.3047	12.2618	11.178	29.9635	25.2331	4.13634	1.65474	1.27373	1.15892	0.603337	2.70832	0	2.86669	1.80835
KO 3	0.897052	46.2958	20.6545	1.52671	24.7097	10.2454	7.54477	21.4398	77.3737	23.1469	0	1.00704	0.378969	0.478788	3.40855	0.290937	0.863667	4.25565	2.1237	3.26165	1.6598	1.79885	4.46407	8.25372	1.37065	4.66581	5.60713	203.448	194.541	6.50959	3.76689	0.271438	2.60685	46.2958	20.6545	3.32339	0.897052	1.52671	14.1329	9.65237	1.88678	0.868987	0.993218	0.967995	0.482169	0.700115	0	1.10931	0.757217
KO 4	1.03563	61.5959	31.0062	1.93687	22.5178	10.61	8.76608	18.8832	75.3787	22.2279	0	0.957529	0.423657	0.476854	3.23699	0.28035	0.845649	4.27047	2.10974	2.97565	1.50651	1.62846	3.89551	6.65335	1.34521	7.38851	5.18757	259.806	253.818	8.18554	5.55395	0.220965	3.41958	61.5959	31.0062	4.05795	1.03563	1.93687	39.7924	27.6201	2.71153	1.50958	1.80566	1.52999	0.533261	1.43858	0	0.839155	1.01779
KO 5	20.7877	365.163	128.055	26.0062	83.5682	35.0708	33.5393	38.6556	106.631	39.7234	0	3.09235	1.24983	0.948518	3.5006	0.710341	1.66822	18.7257	6.02264	10.9257	3.19923	3.62165	7.05889	10.7703	3.67881	8.56322	7.81903	203.941	212.696	4.91944	4.42368	0.225876	4.54771	365.163	128.055	60.7382	20.7877	26.0062	76.2135	55.0591	8.7117	2.39771	2.52641	2.32779	1.87536	3.84943	0	1.55124	3.14076
Mean	7.46439	186.514	68.948	8.66065	42.726	17.4212	14.6711	26.6296	98.0468	29.5045	0	1.65058	0.644322	0.630878	3.98092	0.348685	1.15088	8.23123	3.14355	5.31466	2.09994	2.21254	4.89579	8.82357	2.00939	6.34567	6.10386	241.121	237.811	7.9369	5.0254	0.275189	3.43498	186.514	68.948	20.5542	7.46439	8.66065	35.9233	26.2305	4.0317	1.46882	1.53432	1.40852	0.82547	1.91941	0	1.6475	1.62738
Day 14
Lipid	12-OxoETE	9-OxoODE	13-OxoODE	15-OxoETE	5-HETE	8-HETE	9-HETE	11-HETE	12-HETE	15-HETE	20-HETE	5-HEPE	8-HEPE	11-HEPE	12-HEPE	15-HEPE	18-HEPE	4-HDOHE	7-HDOHE	8-HDOHE	10-HDOHE	11-HDOHE	13-HDOHE	14-HDOHE	16-HDOHE	17-HDOHE	20-HDOHE	9-HODE	13-HODE	9-HOTrE	13-HOTrE	5-HETrE	15-HETrE	9-OxoODE	13-OxoODE	5-OxoETE	12-OxoETE	15-OxoETE	9,10-DiHOME	12,13-DiHOME	5,6-DHET (DiHETrE)	8,9-DHET	11,12-DHET	14,15-DHET	5,15-DiHETE	17,18-DiHETE	7,17-diHDOHE	LTB4	6-trans-LTB4
WT 1 Day 14	3.33216	53.1792	21.0844	1.37163	6.89126	17.4944	1.51139	8.1008	161.927	18.0429	0	0.202877	0.338513	0.194065	5.80755	4.0699	0.110524	1.08722	0.604072	0.551244	2.62829	0.28191	0.967428	54.7438	0.203247	38.7522	0.790034	106.687	137.135	3.66087	57.42	0.11941	2.47804	53.1792	21.0844	2.1347	3.33216	1.37163	10.8387	9.82742	0.238494	0.245477	0.182102	0.145552	0.338684	0.755813	0	0.384352	1.06018
WT 2	0.811783	10.1264	7.31778	0.326863	1.16968	11.5354	0.563563	2.55925	19.356	2.99249	0	0	0.2443	0	0.758123	0.277611	0	0.146498	0	0	1.70573	0.139783	0.278578	4.97861	0.0648062	3.81341	0.199014	48.5172	48.3067	1.03075	4.94389	0.0802174	0.480128	10.1264	7.31778	0	0.811783	0.326863	6.06614	6.66023	0.0611591	0	0.0260429	0.0284467	0	0	0	0	0
WT 3	1.04568	81.59	35.3506	2.62035	7.93217	13.5562	1.48089	7.46757	95.5076	8.66627	0	0.483988	0.381372	0.19942	4.96348	1.50152	0.191218	2.1628	0.766939	0.894484	1.44188	0.336748	0.801778	16.4864	0.257354	13.369	1.24154	124.936	133.343	4.61813	19.0253	0.138302	1.64134	81.59	35.3506	4.1824	1.04568	2.62035	9.80934	11.3317	0.23497	0	0.110419	0.110921	0.222088	0.858362	0	0.448625	1.01246
WT 4	7.32195	122.107	44.9468	2.01248	11.0877	19.3548	2.21301	10.8907	157.253	15.2922	0	0.389704	0.367069	0.281606	6.52724	3.15577	0.153582	1.72331	0.91798	0.764016	2.66929	0.417977	1.30138	46.0092	0.283462	31.6233	1.30454	168.653	205.231	5.20421	47.9442	0.155097	2.58556	122.107	44.9468	4.50325	7.32195	2.01248	9.74385	9.8475	0.266409	0.20467	0.158694	0.160719	0.233116	0.749114	1.0151	0.522925	0.542335
WT 5	4.68763	64.0165	28.6894	1.47501	6.41771	15.4208	1.42114	9.35515	160.39	16.6652	0	0.299423	0.348012	0.248492	6.4296	3.7364	0.125428	0.866481	0.795403	0.492445	2.39547	0.338795	1.06402	51.4769	0.188569	28.1636	0.710099	144.162	184.469	4.39206	55.8685	0.19049	2.5053	64.0165	28.6894	2.42663	4.68763	1.47501	6.61649	6.03429	0.211807	0.163256	0.138304	0.123387	0.305643	0.487951	0.696898	0.536364	0.569357
Mean	3.43984	66.2039	27.4778	1.56127	6.6997	15.4723	1.438	7.67469	118.887	12.3318	0	0.275198	0.335853	0.184717	4.8972	2.54824	0.11615	1.19726	0.616879	0.540438	2.16813	0.303043	0.882637	34.739	0.199488	23.1443	0.849045	118.591	141.697	3.7812	37.0404	0.136703	1.93807	66.2039	27.4778	2.6494	3.43984	1.56127	8.6149	8.74023	0.202568	0.12268	0.123112	0.113805	0.219906	0.570248	0.342399	0.378453	0.636867
Lipid	12-OxoETE	9-OxoODE	13-OxoODE	15-OxoETE	5-HETE	8-HETE	9-HETE	11-HETE	12-HETE	15-HETE	20-HETE	5-HEPE	8-HEPE	11-HEPE	12-HEPE	15-HEPE	18-HEPE	4-HDOHE	7-HDOHE	8-HDOHE	10-HDOHE	11-HDOHE	13-HDOHE	14-HDOHE	16-HDOHE	17-HDOHE	20-HDOHE	9-HODE	13-HODE	9-HOTrE	13-HOTrE	5-HETrE	15-HETrE	9-OxoODE	13-OxoODE	5-OxoETE	12-OxoETE	15-OxoETE	9,10-DiHOME	12,13-DiHOME	5,6-DHET (DiHETrE)	8,9-DHET	11,12-DHET	14,15-DHET	5,15-DiHETE	17,18-DiHETE	7,17-diHDOHE	LTB4	6-trans-LTB4
KO 1 Day 14	0.934172	48.1798	20.5917	1.62506	8.43264	25.5074	2.60389	7.80964	59.6954	7.10382	0	0.316827	0.345847	0.130358	3.10281	0	0.0961501	1.43766	0.907099	1.49967	2.53432	0.424028	0.992023	6.0237	0.299772	4.66679	1.038	125.962	116.189	2.44765	2.37156	0.159273	1.32483	48.1798	20.5917	3.09023	0.934172	1.62506	7.55016	7.7825	0.240603	0.194848	0.146108	0.132081	0	0.625234	0	0.228663	0.313431
KO 2	5.5	209.999	89.1119	5.58011	18.6338	15.9674	4.07634	20.6459	146.824	15.2982	0	0.829005	0.425969	0.387929	7.13079	0	0.312138	3.92286	1.13395	1.62588	2.07134	0.57467	2.56032	5.15062	0.641006	0	2.5979	242.184	237.201	5.86883	5.44929	0.193759	1.97918	209.999	89.1119	10.2174	5.5	5.58011	36.6074	36.9179	0.613618	0.635699	0.5716	0.464639	0	2.13138	0	1.91601	1.3305
KO 3	1.14725	39.3978	14.767	0.878462	5.10901	11.5684	1.03724	6.78948	62.7512	5.88204	0	0.278257	0.224926	0.128746	3.8742	0	0.0838376	0.780303	0.801764	0.671056	1.58266	0.2349	0.671013	9.17155	0.231457	4.41473	0.866633	101.976	100.633	2.07351	2.39914	0.161008	0.947048	39.3978	14.767	1.38091	1.14725	0.878462	6.22382	5.93859	0.160195	0.102046	0.0801925	0.0804889	0	0	0	0.239374	0.270495
KO 4	1.43887	67.5973	27.3874	1.82293	7.51776	11.6373	1.77958	7.62121	56.1394	6.81331	0	0.406197	0.173434	0.156927	2.52288	0	0.0884642	1.08892	0.674382	0.836639	1.27741	0.226666	0.641095	6.17373	0.167858	0	0.701563	117.799	113.349	2.02096	2.20026	0.104971	0.897363	67.5973	27.3874	3.5608	1.43887	1.82293	7.03144	6.63948	0.207344	0	0.093427	0.100379	0	0	0	0	0.324058
KO 5	4.1676	96.1681	35.5907	2.10038	5.68214	11.8143	2.05599	8.65871	72.4113	7.1081	0	0.294837	0.315987	0.163485	3.49777	0	0.139324	1.47172	0.595582	0.782937	1.33203	0.259922	0.742792	2.97784	0.258091	0	0.751563	125.082	117.926	2.61343	2.50466	0.0845292	0.97649	96.1681	35.5907	4.67814	4.1676	2.10038	20.9273	21.1978	0.320461	0	0.173669	0.152075	0	0	0	0	0.712366
Mean	2.63758	92.2684	37.4897	2.40139	9.07507	15.299	2.31061	10.305	79.5642	8.4411	0	0.425025	0.297233	0.193489	4.02569	0	0.143983	1.74029	0.822556	1.08324	1.75955	0.344037	1.12145	5.89949	0.319637	1.8163	1.19113	142.601	137.06	3.00488	2.98498	0.140708	1.22498	92.2684	37.4897	4.58549	2.63758	2.40139	15.668	15.6953	0.308444	0.186519	0.212999	0.185932	0	0.551323	0	0.476809	0.59017
[truncated: 23 more columns]

## Sheet: Supplementary Fig 6
	Mean for heatmap
	Panel A
		PE 16:0p_5-HETE	PE 18:0p_5-HETE	PE 18:0_5-HETE	PE 18:1p-11-HETE	PE 18:0_11-HETE	PE 16:0p-11-HETE	PE 18:0p-11-HETE	PE 16:0p_12-HETE	PE 18:0p_12-HETE	PE 18:0_12-HETE	PE 16:0p_15-HETE	PE 18:1p_15-HETE	PE 18:0p_15-HETE
	WT Day 0	1.30107	0.902414	0.870343	0.280581	0.56931	0.844256	0.462237	0.771028	0.327754	0.932363	2.04186	0.682574	0.0964573
	KO Day 0	1.45673	0.857407	1.03618	0.296566	0.758764	0.934337	0.621453	0.358142	0.108374	2.07873	2.04873	0.748564	0.151233
	WT Day 1	1.30661	1.58984	0.797846	0.0897418	0.354309	0.669874	0.744085	0.171227	1.2548	1.52107	1.67023	0.311756	0.182817
	KO Day 1	1.05889	1.92226	0.759467	0.0683632	0.324091	0.631553	0.732973	0	0	0.418698	1.24445	0.266562	0.141299
	WT Day 4	4.02669	2.90733	2.8824	0.414103	1.38914	1.93663	1.19325	2.2144	1.81215	3.39302	6.10951	1.94525	0.321092
	KO Day 4	2.75363	2.31051	1.58531	0.377312	1.09087	1.99072	1.23837	0.978164	0.222283	1.44928	5.18395	1.50585	0.277038
	WT Day 7	3.37019	1.89894	2.85067	0.288146	0.773468	1.8903	0.840135	2.10075	1.50403	5.15292	6.67468	1.97971	0.241864
	KO Day 7	4.15472	2.34912	3.6214	0.516838	1.18449	2.2236	0.930256	1.1226	0.266149	1.50159	6.94882	2.60127	0.23807
	WT Day 14	1.44199	0.780617	1.33721	0.400922	0.483493	1.62235	0.716416	2.07141	0.884975	3.07569	3.3254	1.19982	0.120715
	KO Day 14	1.41075	0.815027	1.22734	0.454771	0	0.750245	0.561095	0.865948	0.12389	0	3.03365	0.953352	0.104492
	Panel B
		pg/mg wound	738-179					pg/mg wound	782-179					pg/mg wound	766-179
	Day 0	WT	0.794096		KO	0		WT	0.752613		KO	2.78289		WT	0.51557		KO	0
		WT	1.28585		KO	0.599253		WT	0		KO	2.18523		WT	0		KO	0
		WT	0.545235		KO	0.166838		WT	0		KO	0.593429		WT	0.366772		KO	0
		WT	0.502785		KO	0.592872		WT	1.48529		KO	3.27116		WT	0		KO	0
		WT	0.727174		KO	0.431747		WT	2.42391		KO	1.56093		WT	0.756428		KO	0.541868
		mean	0.771028		mean	0.358142		mean	0.932363		mean	2.07873		mean	0.327754		mean	0.108374
		SD	0.312424		SD	0.26623		SD	1.03699		SD	1.0492		SD	0.329926		SD	0.242331
		SEM	0.134088		SEM	0.114262		SEM	0.445058		SEM	0.450302		SEM	0.141599		SEM	0.104005
	Day 1	WT	0.241176		KO	0		WT	1.22761		KO	0		WT	1.17329		KO	0
		WT	0		KO	0		WT	1.94539		KO	0.789255		WT	1.247		KO	0
		WT	0		KO	0		WT	0.866136		KO	0.343684		WT	0.502382		KO	0
		WT	0.155034		KO	0		WT	1.04624		KO	0.496145		WT	0.886451		KO	0
		WT	0.459926		KO	0		WT	2.51995		KO	0.464404		WT	2.46487		KO	0
		mean	0.171227		mean	0		mean	1.52107		mean	0.418698		mean	1.2548		mean	0
		SD	0.191794		SD	0		SD	0.692521		SD	0.285629		SD	0.73702		SD	0
		SEM	0.082315		SEM	0		SEM	0.297219		SEM	0.122587		SEM	0.316318		SEM	0
	Day 4	WT	1.23049		KO	0.377339		WT	2.18632		KO	1.86107		WT	1.27444		KO	0
		WT	2.45005		KO	0.679691		WT	3.76201		KO	1.30208		WT	1.96004		KO	0
		WT	2.2091		KO	1.76863		WT	2.54316		KO	0		WT	1.21052		KO	1.11141
		WT	3.16894		KO	0.358078		WT	4.79868		KO	0.707997		WT	2.78414		KO	0
		WT	2.0134		KO	1.70708		WT	3.67494		KO	3.37526		WT	1.8316		KO	0
		mean	2.2144		mean	0.978164		mean	3.39302		mean	1.44928		mean	1.81215		mean	0.222283
		SD	0.702705		SD	0.705468		SD	1.04521		SD	1.2797		SD	0.636024		SD	0.497039
		SEM	0.30159		SEM	0.302776		SEM	0.448589		SEM	0.549229		SEM	0.272972		SEM	0.213321
	Day 7	WT	1.34654		KO	1.19954		WT	2.8846		KO	1.73031		WT	0		KO	0
		WT	3.12842		KO	0.73415		WT	10.2724		KO	1.85319		WT	4.19387		KO	0
		WT	1.94053		KO	1.20862		WT	3.91733		KO	2.17629		WT	1.78456		KO	0.751987
		WT	1.53779		KO	1.30932		WT	3.51947		KO	1.74814		WT	0		KO	0.578759
		WT	2.55049		KO	1.16135		WT	5.17077		KO	0		WT	1.54171		KO	0
		mean	2.10075		mean	1.1226		mean	5.15292		mean	1.50159		mean	1.50403		mean	0.266149
		SD	0.736513		SD	0.223931		SD	2.98118		SD	0.8583		SD	1.72043		SD	0.36955
		SEM	0.3161		SEM	0.0961075		SEM	1.27948		SEM	0.368369		SEM	0.738383		SEM	0.158605
	Day 14	WT	3.21761		KO	0.965525		WT	5.0967		KO	0		WT	1.49812		KO	0
		WT	0.545212		KO	0.6405		WT	0.997571		KO	0		WT	0		KO	0
		WT	1.1907		KO	0.335188		WT	0		KO	0		WT	0		KO	0
		WT	3.07035		KO	1.12592		WT	5.40649		KO	0		WT	1.6353		KO	0.619451
		WT	2.33317		KO	1.26261		WT	3.87767		KO	0		WT	1.29146		KO	0
		mean	2.07141		mean	0.865948		mean	3.07569		mean	0		mean	0.884975		mean	0.12389
		SD	1.17102		SD	0.376621		SD	2.44636		SD	0		SD	0.817086		SD	0.277027
		SEM	0.502582		SEM	0.16164		SEM	1.04994		SEM	0		SEM	0.350681		SEM	0.118896

[truncated: 10 more sheets: Suppl Figure 8-11,17,18, Supplementary Tables 1,2,4,5, Supplementary Table 3 , Supplementary Table 6, Supplementary Table 7, Supplementary Table 8, Supplementary Table 9, Supplementary Table 10, Supplementary Table 11, Supplementary Table 12]
